# Supplementary material for: Induction chemotherapy plus camrelizumab followed by concurrent chemoradiotherapy in unresectable locally advanced esophageal squamous cell carcinoma: a single-arm phase II trial
Source: Nat Commun. 2025 Nov 21;16:10292. doi: 10.1038/s41467-025-65206-z (PMC12638862; doi:10.1038/s41467-025-65206-z)
Supplement: Supplementary file 4 — Source data [file 41467_2025_65206_MOESM4_ESM.xlsx]

## Sheet: Table 1
Group	Smoking	Alcohol	Bodyweight loss within 3 months	ECOG	Tumour location	Primary tumour length	clinical T stage	clinical N satege	clinical TNM stage	PD-L1 status	Reasons for no surgery
Trial group	No	No	≥5%	0	Distal	<5	4	3	IVA	CPS unknown	Inoperable
Trial group	Yes	Yes	<5%	0	Upper	≥5	3	2	IVB	CPS unknown	Cervical
Trial group	Yes	Yes	<5%	0	Upper	<5	3	1	IVB	CPS <10	Cervical
Trial group	No	No	<5%	0	Distal	<5	3	0	II	CPS <10	Patient refusal
Trial group	Yes	Yes	<5%	1	Middle	≥5	3	2	III	CPS unknown	Inoperable
Trial group	Yes	No	<5%	0	Middle	<5	3	1	III	CPS <10	Patient refusal
Trial group	Yes	Yes	≥5%	0	Upper	<5	3	2	IVB	CPS ≥10	Cervical
Trial group	Yes	No	<5%	1	Upper	≥5	3	2	IVB	CPS ≥10	Cervical
Trial group	No	No	<5%	0	Middle	<5	2	2	III	CPS unknown	Inoperable
Trial group	No	Yes	<5%	1	Upper	≥5	3	2	III	CPS unknown	Cervical
Trial group	Yes	Yes	≥5%	1	Upper	≥5	4	0	IVA	CPS unknown	Cervical
Trial group	Yes	Yes	<5%	1	Upper	≥5	4	3	IVA	CPS ≥10	Inoperable
Trial group	No	No	<5%	1	Middle	≥5	4	1	IVA	CPS unknown	Inoperable
Trial group	No	No	<5%	0	Upper	<5	3	1	III	CPS ≥10	Inoperable
Trial group	No	Yes	<5%	0	Upper	≥5	3	1	III	CPS ≥10	Cervical
Trial group	Yes	Yes	<5%	1	Distal	≥5	3	3	IVB	CPS <10	Inoperable
Trial group	Yes	Yes	<5%	0	Middle	≥5	4	1	IVB	CPS unknown	Inoperable
Trial group	Yes	Yes	<5%	1	Upper	<5	3	1	III	CPS unknown	Inoperable
Trial group	No	No	<5%	1	Middle	<5	2	0	II	CPS <10	Patient refusal
Trial group	Yes	Yes	<5%	0	Middle	≥5	3	2	III	CPS ≥10	Inoperable
Trial group	Yes	Yes	≥5%	0	Upper	≥5	3	3	IVB	CPS <10	Cervical
Trial group	No	No	<5%	1	Middle	≥5	3	3	IVB	CPS ≥10	Inoperable
Trial group	No	Yes	≥5%	0	Distal	≥5	3	2	III	CPS ≥10	Patient refusal
Trial group	No	No	<5%	0	Distal	≥5	3	2	III	CPS ≥10	Patient refusal
Trial group	Yes	No	<5%	0	Upper	≥5	2	1	II	CPS unknown	Cervical
Trial group	No	No	<5%	0	Distal	≥5	2	1	II	CPS <10	Inoperable
Trial group	No	No	≥5%	0	Middle	≥5	3	2	IVB	CPS ≥10	Inoperable
Trial group	No	No	≥5%	1	Distal	≥5	3	3	IVB	CPS unknown	Inoperable
Trial group	Yes	No	<5%	1	Middle	≥5	4	2	IVA	CPS <10	Inoperable
Trial group	Yes	Yes	≥5%	1	Distal	≥5	4	2	IVA	CPS <10	Inoperable
Trial group	No	No	≥5%	1	Distal	≥5	3	1	IVB	CPS <10	Inoperable
Trial group	Yes	Yes	≥5%	1	Distal	≥5	3	2	III	CPS <10	Surgical contraindication
Trial group	Yes	Yes	≥5%	0	Upper	≥5	3	2	III	CPS ≥10	Inoperable
Trial group	Yes	Yes	<5%	0	Upper	≥5	3	2	III	CPS ≥10	Cervical
Trial group	Yes	Yes	<5%	1	Upper	≥5	4	2	IVB	CPS ≥10	Cervical
Trial group	Yes	No	<5%	1	Middle	≥5	3	3	IVA	CPS unknown	Inoperable
Trial group	Yes	Yes	<5%	0	Distal	≥5	3	3	IVA	CPS ≥10	Inoperable
Trial group	No	No	<5%	0	Distal	≥5	3	1	III	CPS unknown	Surgical contraindication
Trial group	Yes	No	<5%	0	Upper	≥5	3	3	IVA	CPS unknown	Inoperable
Trial group	Yes	Yes	≥5%	0	Upper	≥5	3	3	IVB	CPS <10	Cervical
Trial group	Yes	Yes	<5%	0	Upper	≥5	2	1	II	CPS <10	Cervical
Trial group	Yes	No	<5%	0	Middle	≥5	3	3	IVA	CPS ≥10	Inoperable
Trial group	Yes	Yes	<5%	0	Upper	<5	2	3	IVB	CPS ≥10	Inoperable
Trial group	No	No	<5%	1	Middle	≥5	3	1	III	CPS unknown	Patient refusal
Trial group	Yes	Yes	<5%	0	Upper	≥5	3	2	III	CPS <10	Patient refusal
Trial group	Yes	Yes	≥5%	0	Middle	≥5	4	3	IVB	CPS ≥10	Inoperable
Trial group	Yes	Yes	<5%	0	Middle	≥5	3	2	III	CPS unknown	Patient refusal
Trial group	Yes	Yes	<5%	0	Upper	≥5	3	1	III	CPS ≥10	Inoperable
Trial group	Yes	Yes	<5%	0	Upper	≥5	4	3	IVB	CPS ≥10	Cervical

## Sheet: Table 2
Group	Response to induction therapy	Overall response
Trial group	Partial response	Partial response
Trial group	Partial response	Partial response
Trial group	Partial response	Partial response
Trial group	Partial response	Partial response
Trial group	NA	NA
Trial group	Partial response	Complete response
Trial group	Stable disease	Stable disease
Trial group	Partial response	Partial response
Trial group	Partial response	Complete response
Trial group	Stable disease	NA
Trial group	Partial response	Complete response
Trial group	Partial response	Partial response
Trial group	Partial response	Complete response
Trial group	Complete response	Complete response
Trial group	Partial response	Complete response
Trial group	Partial response	Partial response
Trial group	NA	NA
Trial group	Partial response	NA
Trial group	Partial response	Partial response
Trial group	Partial response	Partial response
Trial group	Partial response	Partial response
Trial group	Partial response	Partial response
Trial group	Partial response	Partial response
Trial group	Partial response	Complete response
Trial group	Partial response	Partial response
Trial group	Partial response	Partial response
Trial group	Partial response	Partial response
Trial group	Partial response	Partial response
Trial group	Stable disease	Partial response
Trial group	Partial response	Partial response
Trial group	Partial response	Partial response
Trial group	Partial response	Partial response
Trial group	Partial response	Partial response
Trial group	Partial response	Partial response
Trial group	Partial response	Partial response
Trial group	Stable disease	Partial response
Trial group	Partial response	Partial response
Trial group	Partial response	Partial response
Trial group	Partial response	Partial response
Trial group	Partial response	Partial response
Trial group	Partial response	Partial response
Trial group	Partial response	Partial response
Trial group	Partial response	Partial response
Trial group	NA	NA
Trial group	Partial response	Partial response
Trial group	Partial response	Partial response
Trial group	Partial response	Partial response
Trial group	Partial response	Partial response
Trial group	Partial response	Partial response

## Sheet: Table 3
Group	Induction therapy-related																										Treatment-related
	Leukopenia	Lymphopenia	Neutropenia	Anemia	Thrombocytopenia	ALT elevation	AST elevation	GGT elevation	ALP elevation	Hyperbilirubinemia	Creatinine increased	Hypothyroidism	Pruritus	Peripheral sensory neuropathy	Fever	Rash	RCCEP	Nausea	Vomiting	Diarrhoea	Oral mucositis	Constipation	Weight loss	Alopecia	Pneumonitis	Esophageal fistula	Leukopenia	Lymphopenia	Neutropenia	Anemia	Thrombocytopenia	ALT elevation	AST elevation	GGT elevation	ALP elevation	Hyperbilirubinemia	Creatinine increased	Hypothyroidism	Pruritus	Peripheral sensory neuropathy	Fever	Rash	RCCEP	Nausea	Vomiting	Diarrhoea	Oral mucositis	Constipation	Weight loss
Trial group	Grade 1	Grade 1		Grade 1	Grade 1									Grade 2										Grade 2			Grade 1	Grade 4		Grade 1	Grade 1	Grade 1			Grade 1					Grade 2				Grade 1			Grade 2	Grade 1	Grade 1
Trial group	Grade 2	Grade 2	Grade 1		Grade 1									Grade 2			Grade 1										Grade 2	Grade 4	Grade 1	Grade 2	Grade 1				Grade 1					Grade 2	Grade 1		Grade 1	Grade 1				Grade 1	Grade 1
Trial group	Grade 2	Grade 2	Grade 2	Grade 1		Grade 1	Grade 1						Grade 2	Grade 2						Grade 1							Grade 2	Grade 4	Grade 2	Grade 2		Grade 1	Grade 1						Grade 2	Grade 2				Grade 2	Grade 1	Grade 1	Grade 2	Grade 1	Grade 1
Trial group	Grade 2	Grade 2	Grade 3	Grade 1										Grade 2													Grade 2	Grade 4	Grade 3	Grade 2	Grade 4				Grade 1					Grade 2				Grade 2	Grade 2				Grade 1
Trial group				Grade 1						Grade 1												Grade 1	Grade 1				NA	NA	NA	NA	NA	NA	NA	NA	NA	NA	NA	NA	NA	NA	NA	NA	NA	NA	NA	NA	NA	NA	NA
Trial group	Grade 2	Grade 3	Grade 2	Grade 1	Grade 2	Grade 3	Grade 3	Grade 3	Grade 1	Grade 1												Grade 2	Grade 1				Grade 2	Grade 3	Grade 2	Grade 2	Grade 3	Grade 3	Grade 3	Grade 3	Grade 1	Grade 1					Grade 2			Grade 1				Grade 2	Grade 1
Trial group	Grade 2	Grade 2		Grade 2		Grade 2	Grade 1	Grade 1					Grade 2	Grade 2								Grade 1		Grade 1			Grade 3	Grade 4	Grade 2	Grade 3		Grade 2	Grade 1	Grade 1					Grade 2	Grade 2	Grade 2			Grade 1	Grade 1			Grade 2	Grade 1
Trial group	Grade 3	Grade 3	Grade 3	Grade 1		Grade 1	Grade 1	Grade 2	Grade 1				Grade 2	Grade 2		Grade 2		Grade 1	Grade 1								Grade 3	Grade 3	Grade 3	Grade 1	Grade 2	Grade 1	Grade 1	Grade 2	Grade 1				Grade 2	Grade 2		Grade 2		Grade 1	Grade 1			Grade 1	Grade 1
Trial group	Grade 1	Grade 3	Grade 2	Grade 2		Grade 1	Grade 1	Grade 1					Grade 1	Grade 1			Grade 1	Grade 1				Grade 1		Grade 2			Grade 2	Grade 4	Grade 2	Grade 2	Grade 2	Grade 1	Grade 1	Grade 1	Grade 1				Grade 1	Grade 1			Grade 1	Grade 2	Grade 2			Grade 1
Trial group	Grade 1	Grade 3		Grade 1		Grade 1	Grade 1	Grade 2	Grade 1				Grade 1												Grade 2		Grade 4	Grade 4	Grade 4	Grade 3	Grade 4	Grade 1	Grade 1	Grade 2	Grade 1				Grade 1		Grade 2			Grade 1					Grade 2
Trial group	Grade 1	Grade 1	Grade 1	Grade 2										Grade 1			Grade 1					Grade 1		Grade 1			Grade 2	Grade 4	Grade 1	Grade 2					Grade 1					Grade 1			Grade 1				Grade 2	Grade 1
Trial group		Grade 3		Grade 2					Grade 1				Grade 2					Grade 1						Grade 2				Grade 4		Grade 2					Grade 1				Grade 2					Grade 1				Grade 1
Trial group	Grade 1	Grade 2		Grade 2				Grade 1	Grade 1		Grade 2							Grade 1				Grade 1		Grade 1			Grade 2	Grade 4	Grade 1	Grade 3	Grade 3			Grade 1	Grade 1		Grade 2							Grade 2	Grade 2		Grade 2	Grade 1	Grade 2
Trial group		Grade 1		Grade 1		Grade 3	Grade 3	Grade 1																			Grade 1	Grade 4		Grade 1		Grade 3	Grade 3	Grade 1	Grade 1									Grade 1			Grade 1	Grade 1
Trial group		Grade 3	Grade 1	Grade 1		Grade 1	Grade 1	Grade 2	Grade 1														Grade 1				Grade 1	Grade 4	Grade 1	Grade 2		Grade 2	Grade 1	Grade 2	Grade 1													Grade 1	Grade 1
Trial group		Grade 1		Grade 1														Grade 1										Grade 4		Grade 2					Grade 1		Grade 1							Grade 1				Grade 1	Grade 1
Trial group	Grade 1	Grade 2		Grade 3		Grade 1	Grade 1	Grade 1		Grade 1										Grade 1							NA	NA	NA	NA	NA	NA	NA	NA	NA	NA	NA	NA	NA	NA	NA	NA	NA	NA	NA	NA	NA	NA	NA
Trial group	Grade 1	Grade 2		Grade 1		Grade 1			Grade 1					Grade 1								Grade 1					Grade 5	Grade 4	Grade 5	Grade 3	Grade 4	Grade 1		Grade 1	Grade 1					Grade 1						Grade 1		Grade 1
Trial group		Grade 3				Grade 1	Grade 2	Grade 1		Grade 1				Grade 1			Grade 1	Grade 1										Grade 3		Grade 1	Grade 1	Grade 1	Grade 2	Grade 1	Grade 1	Grade 1				Grade 1			Grade 1	Grade 2	Grade 2	Grade 2	Grade 2		Grade 1
Trial group		Grade 1		Grade 3		Grade 1		Grade 1					Grade 1	Grade 1								Grade 1					Grade 1	Grade 4		Grade 3		Grade 3	Grade 2	Grade 1	Grade 1				Grade 1	Grade 1						Grade 1		Grade 1	Grade 1
Trial group				Grade 2		Grade 1		Grade 1																				Grade 3		Grade 2		Grade 3	Grade 1	Grade 1	Grade 1													Grade 1
Trial group				Grade 1														Grade 1	Grade 1									Grade 4		Grade 2	Grade 2			Grade 1										Grade 2	Grade 2	Grade 2		Grade 1	Grade 1
Trial group	Grade 1	Grade 1	Grade 1	Grade 1				Grade 1		Grade 1				Grade 1						Grade 1		Grade 1		Grade 2			Grade 1	Grade 4	Grade 1	Grade 1	Grade 2	Grade 1	Grade 1	Grade 1		Grade 1				Grade 1				Grade 1	Grade 2	Grade 1		Grade 1
Trial group	Grade 2	Grade 3	Grade 2	Grade 1		Grade 2	Grade 1	Grade 2		Grade 1			Grade 1	Grade 1													Grade 2	Grade 4	Grade 2	Grade 2	Grade 2	Grade 2	Grade 1	Grade 2	Grade 1	Grade 1			Grade 1	Grade 1								Grade 2
Trial group		Grade 2		Grade 1		Grade 1		Grade 1						Grade 1			Grade 1							Grade 2				Grade 4		Grade 2		Grade 1		Grade 1	Grade 1					Grade 1	Grade 1		Grade 1	Grade 1			Grade 2	Grade 1
Trial group	Grade 1	Grade 2		Grade 1													Grade 1						Grade 1	Grade 2			Grade 2	Grade 4		Grade 3				Grade 1									Grade 1	Grade 1				Grade 1	Grade 1
Trial group	Grade 1	Grade 2		Grade 2		Grade 2	Grade 1	Grade 2	Grade 1				Grade 1				Grade 1	Grade 1	Grade 1	Grade 1							Grade 1	Grade 3		Grade 2		Grade 2	Grade 1	Grade 2	Grade 1				Grade 1		Grade 2		Grade 1	Grade 1	Grade 1	Grade 1	Grade 1	Grade 1	Grade 2
Trial group	Grade 1	Grade 2		Grade 2	Grade 2	Grade 3	Grade 3	Grade 2	Grade 1	Grade 1			Grade 1				Grade 1							Grade 1			Grade 2	Grade 4	Grade 2	Grade 3	Grade 4	Grade 3	Grade 3	Grade 2	Grade 1	Grade 1			Grade 1		Grade 2		Grade 1	Grade 2	Grade 2		Grade 2	Grade 1
Trial group		Grade 1		Grade 1			Grade 1							Grade 1						Grade 1		Grade 1		Grade 2				Grade 4		Grade 2	Grade 2		Grade 1							Grade 1				Grade 2	Grade 1	Grade 1		Grade 1	Grade 1
Trial group		Grade 1		Grade 2					Grade 1													Grade 1			Grade 1			Grade 3		Grade 2		Grade 1		Grade 1	Grade 1													Grade 1
Trial group	Grade 2	Grade 3		Grade 2	Grade 1	Grade 1	Grade 1	Grade 1	Grade 1					Grade 1										Grade 2			Grade 3	Grade 4	Grade 2	Grade 3	Grade 2	Grade 1	Grade 1	Grade 1	Grade 1					Grade 1	Grade 2			Grade 2	Grade 2	Grade 1		Grade 1
Trial group	Grade 1			Grade 1			Grade 1	Grade 2		Grade 1			Grade 1	Grade 2								Grade 1		Grade 1			Grade 1	Grade 4		Grade 2			Grade 1	Grade 2		Grade 1	Grade 1		Grade 1	Grade 2							Grade 2	Grade 1	Grade 1
Trial group		Grade 2		Grade 2									Grade 1		Grade 1	Grade 1	Grade 1					Grade 1					Grade 3	Grade 4	Grade 3	Grade 3	Grade 3			Grade 1	Grade 1				Grade 1		Grade 2	Grade 1	Grade 1				Grade 2	Grade 2	Grade 1
Trial group		Grade 2		Grade 1		Grade 1	Grade 1	Grade 1														Grade 1		Grade 2			Grade 2	Grade 3	Grade 1	Grade 2	Grade 1	Grade 1	Grade 1	Grade 1	Grade 1												Grade 2	Grade 1
Trial group		Grade 1	Grade 1	Grade 1									Grade 2			Grade 1		Grade 1									Grade 2	Grade 3	Grade 2	Grade 2	Grade 3								Grade 2			Grade 1		Grade 1
Trial group		Grade 2		Grade 3									Grade 1				Grade 1					Grade 1	Grade 1	Grade 2				Grade 4		Grade 3							Grade 1		Grade 1				Grade 1	Grade 1	Grade 1			Grade 1	Grade 1
Trial group		Grade 2		Grade 3	Grade 1				Grade 1				Grade 1				Grade 1								Grade 1		Grade 4	Grade 4	Grade 3	Grade 3	Grade 3				Grade 1				Grade 1		Grade 1		Grade 1	Grade 3	Grade 3	Grade 1	Grade 1	Grade 1	Grade 2
Trial group	Grade 2	Grade 4	Grade 1	Grade 1	Grade 2	Grade 1	Grade 1	Grade 1	Grade 1	Grade 2				Grade 2			Grade 1	Grade 2	Grade 2					Grade 1			Grade 2	Grade 4	Grade 1	Grade 2	Grade 3	Grade 1	Grade 1	Grade 1	Grade 1	Grade 2				Grade 2			Grade 1	Grade 2	Grade 2			Grade 1
Trial group						Grade 1		Grade 1	Grade 1				Grade 2	Grade 2										Grade 1				Grade 4		Grade 1		Grade 1		Grade 2	Grade 1	Grade 1	Grade 1		Grade 2	Grade 2	Grade 2			Grade 1	Grade 1	Grade 2	Grade 2	Grade 1
Trial group	Grade 2	Grade 1	Grade 2	Grade 1		Grade 2	Grade 2	Grade 2	Grade 1				Grade 1	Grade 1				Grade 1				Grade 1			Grade 1		Grade 2	Grade 4	Grade 2	Grade 1		Grade 2	Grade 2	Grade 2	Grade 1				Grade 1	Grade 1				Grade 1				Grade 1	Grade 1
Trial group	Grade 1	Grade 1	Grade 1	Grade 1		Grade 3	Grade 3	Grade 2	Grade 1	Grade 1												Grade 1					Grade 2	Grade 4	Grade 2	Grade 1	Grade 2	Grade 3	Grade 3	Grade 2	Grade 1	Grade 2								Grade 1	Grade 1		Grade 1	Grade 2	Grade 1
Trial group		Grade 2			Grade 1	Grade 1	Grade 1	Grade 1					Grade 2	Grade 1		Grade 2												Grade 4		Grade 1	Grade 2	Grade 1	Grade 1	Grade 1	Grade 1				Grade 2	Grade 1		Grade 2						Grade 1
Trial group	Grade 1	Grade 2		Grade 1		Grade 2	Grade 1	Grade 1					Grade 2									Grade 1					Grade 2	Grade 4	Grade 2	Grade 2	Grade 2	Grade 2	Grade 1	Grade 1					Grade 2									Grade 1	Grade 1
Trial group	Grade 1	Grade 2	Grade 2	Grade 2	Grade 2		Grade 1	Grade 1	Grade 1					Grade 2						Grade 3			Grade 1				NA	NA	NA	NA	NA	NA	NA	NA	NA	NA	NA	NA	NA	NA	NA	NA	NA	NA	NA	NA	NA	NA	NA
Trial group				Grade 1										Grade 1	Grade 1												Grade 1	Grade 3	Grade 1	Grade 1				Grade 1	Grade 1					Grade 1	Grade 1					Grade 2	Grade 2	Grade 1	Grade 1
Trial group				Grade 1																Grade 2								Grade 3		Grade 1					Grade 1											Grade 2		Grade 1
Trial group	Grade 2		Grade 2	Grade 1		Grade 2	Grade 3	Grade 3	Grade 1		Grade 1			Grade 3						Grade 1							Grade 4	Grade 4	Grade 4	Grade 2	Grade 4	Grade 2	Grade 3	Grade 3	Grade 1		Grade 1			Grade 3						Grade 1		Grade 1
Trial group	Grade 2		Grade 2	Grade 1	Grade 1	Grade 1	Grade 3						Grade 2	Grade 1								Grade 1		Grade 2			Grade 2	Grade 3	Grade 2	Grade 2	Grade 2	Grade 1	Grade 3		Grade 1				Grade 2	Grade 1								Grade 1
Trial group			Grade 1	Grade 1		Grade 1	Grade 1	Grade 1						Grade 1								Grade 1					Grade 2	Grade 3	Grade 2	Grade 2		Grade 1	Grade 1	Grade 1	Grade 1					Grade 1								Grade 1
[truncated: 6 more columns]

## Sheet: Supplementary Table 1
Group	Induction chemotherapy plus camrelizumab	Radiotherapy	Concurrent chemotherapy
Trial group	completed	completed	completed
Trial group	completed	completed	completed
Trial group	completed	completed	completed
Trial group	completed	completed	completed
Trial group	completed	withdrew	withdrew
Trial group	dose reduction	completed	dose reduction
Trial group	completed	completed	completed
Trial group	completed	completed	dose reduction
Trial group	completed	completed	completed
Trial group	completed	completed	completed
Trial group	completed	completed	completed
Trial group	completed	completed	completed
Trial group	completed	completed	completed
Trial group	completed	completed	completed
Trial group	completed	completed	completed
Trial group	completed	completed	completed
Trial group	completed	withdrew	withdrew
Trial group	completed	completed	completed
Trial group	completed	completed	completed
Trial group	completed	completed	dose reduction
Trial group	completed	completed	completed
Trial group	completed	completed	completed
Trial group	completed	completed	completed
Trial group	completed	completed	completed
Trial group	completed	completed	completed
Trial group	completed	completed	completed
Trial group	completed	completed	completed
Trial group	completed	completed	dose reduction
Trial group	completed	completed	completed
Trial group	completed	completed	completed
Trial group	completed	completed	premature cessation
Trial group	completed	completed	completed
Trial group	completed	completed	premature cessation
Trial group	completed	completed	completed
Trial group	completed	completed	dose reduction
Trial group	completed	completed	completed
Trial group	completed	completed	completed
Trial group	completed	completed	dose reduction
Trial group	completed	premature cessation	completed
Trial group	completed	completed	completed
Trial group	completed	completed	completed
Trial group	completed	completed	completed
Trial group	completed	completed	completed
Trial group	completed	withdrew	withdrew
Trial group	completed	completed	completed
Trial group	completed	completed	completed
Trial group	completed	completed	completed
Trial group	completed	completed	completed
Trial group	completed	completed	completed

## Sheet: Supplementary Table 2
Group	Progression status	survival status	follow up
Trial group	Regional lymph node recurrence and distant metastasis in brain	death
Trial group	not progressed	live	follow up
Trial group	not progressed	death
Trial group	not progressed	death
Trial group	not progressed	death
Trial group	not progressed	live	follow up
Trial group	not progressed	death
Trial group	not progressed	live	follow up
Trial group	Distant metastasis in brain	live	follow up
Trial group	not progressed	death
Trial group	not progressed	live	follow up
Trial group	Local recurrence	death
Trial group	not progressed	live	follow up
Trial group	not progressed	live	follow up
Trial group	not progressed	live	follow up
Trial group	not progressed	live	follow up
Trial group	Regional lymph node recurrence	death
Trial group	not progressed	death
Trial group	not progressed	live	follow up
Trial group	not progressed	live	follow up
Trial group	not progressed	live	follow up
Trial group	Regional lymph node recurrence and distant metastasis in brain and adrenal gland	death
Trial group	not progressed	live	follow up
Trial group	not progressed	live	follow up
Trial group	not progressed	live	follow up
Trial group	not progressed	live	follow up
Trial group	not progressed	live	follow up
Trial group	not progressed	live	follow up
Trial group	Local recurrence	death
Trial group	Distant metastasis in adrenal gland	death
Trial group	not progressed	live	follow up
Trial group	not progressed	death
Trial group	Non-regional lymph nodes	death
Trial group	Local recurrence	live	follow up
Trial group	not progressed	live	follow up
Trial group	not progressed	live	follow up
Trial group	not progressed	live	follow up
Trial group	not progressed	live	follow up
Trial group	not progressed	live	follow up
Trial group	Local recurrence	death
Trial group	not progressed	live	follow up
Trial group	not progressed	live	follow up
Trial group	not progressed	live	follow up
Trial group	not progressed	live	follow up
Trial group	not progressed	live	follow up
Trial group	not progressed	live	follow up
Trial group	Distant metastasis in brain	death
Trial group	Local recurrence and distant metastasis in liver	death
Trial group	Local recurrence, Regional lymph node recurrence and distant metastasis in lung	live	follow up

## Sheet: Supplementary Table 3
Group	survival status	cause of death
Trial group	death	Progressive disease (Regional lymph nodes recurrence and distant metastasis in brain)
Trial group	live
Trial group	death	Unknown
Trial group	death	COVID-19 infection
Trial group	death	Unknown
Trial group	live
Trial group	death	Unknown
Trial group	live
Trial group	live
Trial group	death	Systemic multiple organ failure subsequent to self-administering Chinese medicine
Trial group	live
Trial group	death	Progressive disease (Esophagus recurrence)
Trial group	live
Trial group	live
Trial group	live
Trial group	live
Trial group	death	Progressive disease (Regional lymph nodes recurrence)
Trial group	death	Grade 5 myelosuppression and septic shock
Trial group	live
Trial group	live
Trial group	live
Trial group	death	Progressive disease (Regional lymph nodes recurrence and distant metastasis in brain and adrenal gland)
Trial group	live
Trial group	live
Trial group	live
Trial group	live
Trial group	live
Trial group	live
Trial group	death	Progressive disease (Esophagus recurrence)
Trial group	death	Progressive disease (Distant metastasis in adrenal gland)
Trial group	live
Trial group	death	Infection
Trial group	death	Progressive disease (Non-regional lymph nodes recurrence)
Trial group	live
Trial group	live
Trial group	live
Trial group	live
Trial group	live
Trial group	live
Trial group	death	Progressive disease (Esophagus recurrence)
Trial group	live
Trial group	live
Trial group	live
Trial group	live
Trial group	live
Trial group	live
Trial group	death	Progressive disease (Distant metastasis in brain)
Trial group	death	Progressive disease (Esophagus recurrence and distant metastasis in liver)
Trial group	live

## Sheet: Supplementary Table 4
Group	ECOG PS	Tumor location	Primary tumor length	Clinical T stage	Clinical N stage	Supraclavicular lymph node involvement	Clinical TNM stage	PFS statue	PFS time (month)	OS statue	OS time (month)		Group	ECOG PS	Tumor location	Primary tumor length	Clinical T stage	Clinical N stage	Supraclavicular lymph node involvement	Clinical TNM stage	PFS statue	PFS time (month)	OS statue	OS time (month)
Trial group	0	Middle/Lower	＜5	T3-4	N2-3	No	IV	1	9.36667	1	40.7		Control group	0	Middle/Lower	＜5	T3-4	N0-1	No	IV	1	19.2667	0	70.3667
Trial group	0	Upper	≥ 5	T3-4	N2-3	Yes	IV	0	42.1667	0	42.1667		Control group	0	Middle/Lower	≥ 5	T3-4	N2-3	No	I-III	1	5.53333	1	11.7
Trial group	0	Upper	＜5	T3-4	N0-1	Yes	IV	1	15.2667	1	15.2667		Control group	1	Middle/Lower	≥ 5	T3-4	N2-3	Yes	IV	1	25.1667	1	25.1667
Trial group	0	Middle/Lower	＜5	T3-4	N0-1	No	I-III	1	28.3333	1	28.3333		Control group	0	Upper	≥ 5	T3-4	N0-1	No	I-III	0	73.7667	0	73.7667
Trial group	0	Middle/Lower	＜5	T3-4	N0-1	No	I-III	0	41.6	0	41.6		Control group	1	Upper	≥ 5	T3-4	N2-3	Yes	IV	0	80.1	0	80.1
Trial group	0	Upper	＜5	T3-4	N2-3	Yes	IV	1	6.76667	1	6.76667		Control group	0	Middle/Lower	≥ 5	T3-4	N0-1	No	IV	1	9.13333	1	34.3
Trial group	1	Upper	≥ 5	T3-4	N2-3	Yes	IV	0	41.0667	0	41.0667		Control group	0	Middle/Lower	≥ 5	T3-4	N2-3	Yes	IV	1	7.8	1	13.8333
Trial group	0	Middle/Lower	＜5	T1-2	N2-3	No	I-III	1	15.1	0	40.2333		Control group	0	Upper	＜5	T3-4	N2-3	Yes	IV	1	60.7667	1	60.7667
Trial group	1	Upper	≥ 5	T3-4	N2-3	No	I-III	1	3.8	1	3.8		Control group	0	Middle/Lower	＜5	T3-4	N2-3	No	IV	1	3.23333	1	6
Trial group	1	Upper	≥ 5	T3-4	N0-1	No	IV	0	39.1667	0	39.1667		Control group	0	Middle/Lower	≥ 5	T3-4	N2-3	No	IV	1	46.5667	1	46.5667
Trial group	1	Upper	≥ 5	T3-4	N2-3	No	IV	1	6.5	1	14.9		Control group	0	Upper	＜5	T1-2	N2-3	No	I-III	1	22.7	1	22.7
Trial group	1	Middle/Lower	≥ 5	T3-4	N0-1	No	IV	0	39.1333	0	39.1333		Control group	0	Upper	＜5	T3-4	N0-1	No	IV	1	15.8667	1	28.3667
Trial group	0	Upper	＜5	T3-4	N0-1	No	I-III	0	37.8333	0	37.8333		Control group	1	Middle/Lower	≥ 5	T3-4	N0-1	No	IV	1	4.9	1	4.9
Trial group	0	Upper	≥ 5	T3-4	N0-1	No	I-III	0	37.1667	0	37.1667		Control group	1	Upper	≥ 5	T3-4	N0-1	No	IV	1	8.56667	1	14.7
Trial group	1	Middle/Lower	≥ 5	T3-4	N2-3	Yes	IV	0	36.5667	0	36.5667		Control group	1	Upper	≥ 5	T3-4	N0-1	No	IV	1	10.6	1	17.2333
Trial group	1	Upper	＜5	T3-4	N0-1	No	I-III	1	3.16667	1	3.16667		Control group	0	Upper	≥ 5	T3-4	N2-3	Yes	IV	1	41.6	1	41.6
Trial group	1	Middle/Lower	＜5	T1-2	N0-1	No	I-III	0	36.8	0	36.8		Control group	1	Middle/Lower	≥ 5	T3-4	N0-1	Yes	IV	1	24.0667	1	34.0667
Trial group	0	Middle/Lower	≥ 5	T3-4	N2-3	No	I-III	0	35	0	35		Control group	0	Middle/Lower	≥ 5	T1-2	N0-1	No	I-III	0	64.3	0	64.3
Trial group	0	Upper	≥ 5	T3-4	N2-3	Yes	IV	0	33.8667	0	33.8667		Control group	0	Middle/Lower	≥ 5	T3-4	N0-1	No	IV	1	5.26667	1	5.26667
Trial group	1	Middle/Lower	≥ 5	T3-4	N2-3	Yes	IV	1	7.43333	1	26.8		Control group	0	Upper	＜5	T1-2	N0-1	No	I-III	0	62.9	0	62.9
Trial group	0	Middle/Lower	≥ 5	T3-4	N2-3	No	I-III	0	32.4667	0	32.4667		Control group	1	Middle/Lower	≥ 5	T3-4	N2-3	Yes	IV	1	39.8667	1	39.8667
Trial group	0	Middle/Lower	≥ 5	T3-4	N2-3	No	I-III	0	34.2333	0	34.2333		Control group	0	Middle/Lower	≥ 5	T1-2	N0-1	No	I-III	1	3.13333	1	3.13333
Trial group	0	Upper	≥ 5	T1-2	N0-1	No	I-III	0	31.3	0	31.3		Control group	1	Upper	≥ 5	T3-4	N2-3	No	I-III	0	63.5667	0	63.5667
Trial group	0	Middle/Lower	≥ 5	T1-2	N0-1	No	I-III	0	30.9667	0	30.9667		Control group	1	Middle/Lower	≥ 5	T3-4	N0-1	No	IV	1	4.9	1	4.9
Trial group	0	Middle/Lower	≥ 5	T3-4	N2-3	Yes	IV	0	30.3333	0	30.3333		Control group	0	Middle/Lower	≥ 5	T3-4	N2-3	No	I-III	1	42.8333	1	42.8333
Trial group	1	Middle/Lower	≥ 5	T3-4	N2-3	Yes	IV	0	30.2667	0	30.2667		Control group	1	Middle/Lower	＜5	T3-4	N2-3	No	IV	1	8.96667	1	30.4
Trial group	1	Middle/Lower	≥ 5	T3-4	N2-3	No	IV	1	18.9	1	25.0333		Control group	0	Middle/Lower	＜5	T3-4	N0-1	No	I-III	1	14.6	1	33.4
Trial group	1	Middle/Lower	≥ 5	T3-4	N2-3	No	IV	1	7.36667	1	10.8333		Control group	0	Middle/Lower	≥ 5	T1-2	N2-3	No	I-III	1	27.8667	1	27.8667
Trial group	1	Middle/Lower	≥ 5	T3-4	N0-1	Yes	IV	0	29.3333	0	29.3333		Control group	1	Upper	≥ 5	T3-4	N2-3	No	I-III	0	60.3333	0	60.3333
Trial group	1	Middle/Lower	≥ 5	T3-4	N2-3	No	I-III	1	7.93333	1	7.93333		Control group	1	Middle/Lower	≥ 5	T3-4	N0-1	No	IV	0	59.1333	0	59.1333
Trial group	0	Upper	≥ 5	T3-4	N2-3	No	I-III	1	9.46667	1	17.7		Control group	0	Upper	＜5	T3-4	N2-3	No	I-III	1	57.7667	0	61.3
Trial group	0	Upper	≥ 5	T3-4	N2-3	No	I-III	1	14.5333	0	26.2667		Control group	1	Middle/Lower	＜5	T3-4	N0-1	No	IV	1	5.36667	1	5.36667
Trial group	1	Upper	≥ 5	T3-4	N2-3	Yes	IV	0	25.3667	0	25.3667		Control group	0	Middle/Lower	≥ 5	T3-4	N0-1	No	I-III	1	11.7667	1	21.1333
Trial group	1	Middle/Lower	≥ 5	T3-4	N2-3	No	IV	0	24.7667	0	24.7667		Control group	0	Middle/Lower	≥ 5	T3-4	N2-3	No	I-III	1	23.6333	1	39.1667
Trial group	0	Middle/Lower	≥ 5	T3-4	N2-3	No	IV	0	24.5333	0	24.5333		Control group	1	Upper	＜5	T1-2	N0-1	Yes	IV	1	63.2667	0	77.9667
Trial group	0	Middle/Lower	≥ 5	T3-4	N0-1	No	I-III	0	23.3	0	23.3		Control group	1	Middle/Lower	＜5	T3-4	N0-1	No	I-III	1	2.43333	1	18.7
Trial group	0	Upper	≥ 5	T3-4	N2-3	No	IV	0	23	0	23		Control group	1	Middle/Lower	≥ 5	T3-4	N2-3	No	IV	1	6.66667	1	12.7667
Trial group	0	Upper	≥ 5	T3-4	N2-3	Yes	IV	1	8.33333	1	19.5		Control group	1	Upper	＜5	T3-4	N2-3	Yes	IV	1	21.5333	0	57.9333
Trial group	0	Upper	≥ 5	T1-2	N0-1	No	I-III	0	19.7	0	19.7		Control group	1	Middle/Lower	≥ 5	T3-4	N2-3	Yes	IV	1	12.9667	1	19.2333
Trial group	0	Middle/Lower	≥ 5	T3-4	N2-3	No	IV	0	19.4333	0	19.4333		Control group	0	Middle/Lower	≥ 5	T3-4	N2-3	No	I-III	1	32.2333	0	58
Trial group	0	Upper	＜5	T1-2	N2-3	Yes	IV	0	18.8333	0	18.8333		Control group	1	Middle/Lower	≥ 5	T3-4	N2-3	No	I-III	1	28	1	28.2333
Trial group	0	Upper	≥ 5	T3-4	N2-3	No	I-III	0	20.4667	0	20.4667		Control group	1	Middle/Lower	＜5	T3-4	N0-1	No	I-III	0	55.8333	0	55.8333
Trial group	0	Middle/Lower	≥ 5	T3-4	N2-3	Yes	IV	0	17.7667	0	17.7667		Control group	0	Middle/Lower	≥ 5	T3-4	N0-1	No	IV	1	6.83333	1	12.9333
Trial group	0	Middle/Lower	≥ 5	T3-4	N2-3	No	I-III	1	7.73333	1	10.1667		Control group	0	Middle/Lower	≥ 5	T3-4	N2-3	No	IV	1	3.8	1	7.3
Trial group	0	Upper	≥ 5	T3-4	N0-1	No	I-III	1	6.26667	1	14.2667		Control group	1	Middle/Lower	≥ 5	T1-2	N0-1	No	I-III	1	15.6333	1	17.9667
Trial group	0	Upper	≥ 5	T3-4	N2-3	Yes	IV	1	8.16667	0	15.8333		Control group	1	Middle/Lower	≥ 5	T3-4	N0-1	No	IV	1	8.86667	1	15.8667
													Control group	0	Middle/Lower	＜5	T3-4	N0-1	No	IV	0	53.5333	0	53.5333
													Control group	0	Middle/Lower	≥ 5	T3-4	N0-1	No	IV	0	53.3333	0	53.3333
													Control group	1	Middle/Lower	＜5	T3-4	N2-3	No	IV	1	1.76667	1	1.76667
													Control group	0	Middle/Lower	＜5	T3-4	N2-3	No	I-III	1	9.9	1	15.9667
													Control group	1	Middle/Lower	≥ 5	T3-4	N2-3	No	IV	1	16.4333	1	16.4333
													Control group	0	Middle/Lower	≥ 5	T3-4	N0-1	No	IV	0	52.7667	0	52.7667
													Control group	1	Middle/Lower	≥ 5	T3-4	N0-1	No	IV	1	14.4333	1	14.4333
													Control group	0	Middle/Lower	≥ 5	T3-4	N0-1	No	I-III	1	18.5667	1	18.5667
													Control group	1	Upper	≥ 5	T3-4	N2-3	Yes	IV	1	6.93333	1	13.1
													Control group	1	Middle/Lower	≥ 5	T3-4	N2-3	No	I-III	1	42.0333	1	42.0333
													Control group	0	Middle/Lower	＜5	T3-4	N0-1	No	IV	1	12.3333	1	12.3333
													Control group	0	Middle/Lower	≥ 5	T3-4	N2-3	No	I-III	1	10.6333	1	16.7667
													Control group	1	Middle/Lower	≥ 5	T3-4	N2-3	No	IV	1	12.4667	1	18.5667
													Control group	1	Middle/Lower	≥ 5	T3-4	N2-3	Yes	IV	1	8.03333	1	8.8
													Control group	1	Upper	≥ 5	T3-4	N0-1	Yes	IV	1	15.4	1	18.3333
													Control group	0	Upper	＜5	T3-4	N2-3	No	I-III	0	45.4	0	45.4
													Control group	0	Upper	＜5	T3-4	N2-3	No	I-III	0	35.7	0	35.7
													Control group	1	Middle/Lower	＜5	T3-4	N2-3	No	I-III	1	11.8667	1	11.8667
													Control group	1	Middle/Lower	≥ 5	T3-4	N0-1	No	I-III	0	41.8	0	41.8
													Control group	1	Upper	≥ 5	T3-4	N2-3	No	I-III	1	10.8333	1	10.8333
													Control group	0	Upper	＜5	T3-4	N2-3	Yes	IV	1	8.4	1	12.9
													Control group	1	Middle/Lower	≥ 5	T3-4	N2-3	No	I-III	1	3.33333	1	3.33333
													Control group	1	Upper	≥ 5	T3-4	N0-1	Yes	IV	1	3.86667	1	13.5667
													Control group	0	Upper	＜5	T3-4	N0-1	No	I-III	0	33.3333	0	33.3333
													Control group	1	Middle/Lower	＜5	T1-2	N0-1	No	I-III	0	37.0333	0	37.0333

## Sheet: Figure 2
Figure 2b			Figure 2c			Figure 2d
Group	Maximum change from baseline (after induction chemotherapy plus camrelizumab)		Group	Maximum change from baseline (after concurrent chemoradiotherapy)		Patient ID (article)	Overall response	First partial response (month)	First complete response (month)	First progressive disease (month)	Death (month)	Follow up (month)
PD-L1 CPS unknown	-0.41		PD-L1 CPS ≥10	-0.95		1	Not avaliable	1.66667			3.16667
PD-L1 CPS unknown	-0.67		PD-L1 CPS <10	-1		2	Not avaliable				3.8
PD-L1 CPS <10	-0.45		PD-L1 CPS <10	-0.61		3	Not receiving chemoradiotherapy				6.2
PD-L1 CPS <10	-0.73		PD-L1 CPS ≥10	-0.77		4	Stable disease				6.76667
PD-L1 CPS <10	-0.46		PD-L1 CPS ≥10	-0.85		5	Partial response	1.53333			7.93333
PD-L1 CPS ≥10	-0.07		PD-L1 CPS ≥10	-0.85		6	Partial response	1.6		7.73333	10.1667
PD-L1 CPS ≥10	-0.32		PD-L1 CPS ≥10	-0.94		7	Partial response	1.93333		7.36667	10.8333
PD-L1 CPS unknown	-0.67		PD-L1 CPS ≥10	-1		8	Partial response	1.63333		6.26667	14.2667
PD-L1 CPS unknown	-0.24		PD-L1 CPS ≥10	-1		9	Partial response	1.5		6.5	14.9
PD-L1 CPS unknown	-0.58		PD-L1 CPS unknown	-0.89		10	Partial response	1.86667			15.2667
PD-L1 CPS ≥10	-0.4		PD-L1 CPS ≥10	-1		11	Partial response	1.5		8.16667		15.8333
PD-L1 CPS unknown	-0.6		PD-L1 CPS unknown	-0.94		12	Partial response	1.56667		9.46667	17.7
PD-L1 CPS ≥10	-1		PD-L1 CPS ≥10	-0.94		13	Partial response	1.76667				17.7667
PD-L1 CPS ≥10	-0.6		PD-L1 CPS ≥10	-0.82		14	Not receiving chemoradiotherapy	1.6				18.7
PD-L1 CPS <10	-0.7		PD-L1 CPS <10	-0.7		15	Partial response	1.46667				18.8333
PD-L1 CPS unknown	-0.51		PD-L1 CPS <10	-0.94		16	Partial response	1.83333				19.4333
PD-L1 CPS <10	-0.62		PD-L1 CPS unknown	-0.68		17	Partial response	1.5		8.33333	19.5
PD-L1 CPS ≥10	-0.53		PD-L1 CPS <10	-0.93		18	Partial response	2.1				19.7
PD-L1 CPS <10	-0.34		PD-L1 CPS ≥10	-0.92		19	Partial response	1.93333				20.4667
PD-L1 CPS ≥10	-0.4		PD-L1 CPS unknown	-0.95		20	Partial response	1.4				23
PD-L1 CPS ≥10	-0.63		PD-L1 CPS ≥10	-0.95		21	Partial response	1.7				23.3
PD-L1 CPS ≥10	-0.74		PD-L1 CPS <10	-0.81		22	Not receiving chemoradiotherapy	1.6		20.6	23.9
PD-L1 CPS unknown	-0.57		PD-L1 CPS <10	-0.92		23	Partial response	1.56667				24.5333
PD-L1 CPS <10	-0.58		PD-L1 CPS unknown	-1		24	Partial response	2.83333				24.7667
PD-L1 CPS ≥10	-0.55		PD-L1 CPS <10	-0.67		25	Partial response	2.83333		18.9	25.0333
PD-L1 CPS unknown	-0.69		PD-L1 CPS ≥10	-0.24		26	Partial response	1.7				25.3667
PD-L1 CPS <10	-0.13		PD-L1 CPS unknown	-0.79		27	Partial response	1.43333		14.5333		26.2667
PD-L1 CPS <10	-0.47		PD-L1 CPS ≥10	-0.6		28	Partial response	2.03333		7.43333	26.8
PD-L1 CPS <10	-0.57		PD-L1 CPS unknown	-0.94		29	Partial response	1.73333			28.3333
PD-L1 CPS <10	-0.4		PD-L1 CPS ≥10	-0.91		30	Partial response	1.76667				29.3333
PD-L1 CPS ≥10	-0.56		PD-L1 CPS <10	-0.93		31	Partial response	1.53333				30.2667
PD-L1 CPS ≥10	-0.53		PD-L1 CPS <10	-0.96		32	Partial response	1.6				30.3333
PD-L1 CPS ≥10	-0.54		PD-L1 CPS unknown	-0.86		33	Partial response	1.7				30.9667
PD-L1 CPS unknown	-0.05		PD-L1 CPS unknown	-1		34	Partial response	1.56667				31.3
PD-L1 CPS ≥10	-0.46		PD-L1 CPS unknown	-1		35	Partial response	1.56667				32.4667
PD-L1 CPS unknown	-0.35		PD-L1 CPS <10	-0.55		36	Partial response	1.56667				33.8667
PD-L1 CPS unknown	-0.65		PD-L1 CPS ≥10	-0.81		37	Complete response	2.93333	5.3			34.2333
PD-L1 CPS <10	-0.35		PD-L1 CPS unknown	-0.93		38	Partial response	1.63333				35
PD-L1 CPS <10	-0.51		PD-L1 CPS <10	-0.94		39	Partial response	1.7				36.5667
PD-L1 CPS ≥10	-0.45		PD-L1 CPS ≥10	-0.81		40	Partial response	1.93333				36.8
PD-L1 CPS ≥10	-0.63		PD-L1 CPS ≥10	-0.92		41	Complete response	1.6	4.03333			37.1667
PD-L1 CPS <10	-0.39		PD-L1 CPS <10	-0.95		42	Complete response		2.06667			37.8333
PD-L1 CPS ≥10	-0.38		PD-L1 CPS ≥10	-0.86		43	Complete response	1.7	3.86667			39.1333
PD-L1 CPS unknown	-0.38		PD-L1 CPS <10	-0.9		44	Complete response	1.73333	3.9			39.1667
PD-L1 CPS ≥10	-0.31					45	Complete response	1.63333	4.43333	15.1		40.2333
PD-L1 CPS ≥10	-0.45					46	Partial response	1.66667		9.36667	40.7
						47	Partial response	1.76667				41.0667
						48	Complete response	1.6	3.8			41.6
						49	Partial response	1.83333				42.1667

## Sheet: Figure 3
Figure 3a			Figure 3b			Figure 3c			Figure 3d
OS statue	OS time (month)		PFS statue	PFS time (month)		OS statue	OS time (month)		OS statue	OS time (month)
1	40.7		1	9.36667		1	40.7		1	40.7
0	42.1667		0	42.1667		0	42.1667		0	42.1667
1	15.2667		1	15.2667		1	15.2667		1	15.2667
1	28.3333		1	28.3333		1	28.3333		1	28.3333
0	41.6		0	41.6		1	6.16667		1	6.16667
1	6.76667		1	6.76667		0	41.6		0	41.6
0	41.0667		0	41.0667		1	6.76667		1	6.76667
0	40.2333		1	15.1		0	41.0667		0	41.0667
1	3.8		1	3.8		0	40.2333		0	40.2333
0	39.1667		0	39.1667		1	3.8		1	3.8
1	14.9		1	6.5		0	39.1667		0	39.1667
0	39.1333		0	39.1333		1	14.9		1	14.9
0	37.8333		0	37.8333		0	39.1333		0	39.1333
0	37.1667		0	37.1667		0	37.8333		0	37.8333
0	36.5667		0	36.5667		0	37.1667		0	37.1667
1	3.16667		1	3.16667		0	36.5667		0	36.5667
0	36.8		0	36.8		1	23.9333		1	23.9333
0	35		0	35		1	3.16667		1	3.16667
0	33.8667		0	33.8667		0	36.8		0	36.8
1	26.8		1	7.43333		0	35		0	35
0	32.4667		0	32.4667		0	33.8667		0	33.8667
0	34.2333		0	34.2333		1	26.8		1	26.8
0	31.3		0	31.3		0	32.4667		0	32.4667
0	30.9667		0	30.9667		0	34.2333		0	34.2333
0	30.3333		0	30.3333		0	31.3		0	31.3
0	30.2667		0	30.2667		0	30.9667		0	30.9667
1	25.0333		1	18.9		0	30.3333		0	30.3333
1	10.8333		1	7.36667		0	30.2667		0	30.2667
0	29.3333		0	29.3333		1	25.0333		1	25.0333
1	7.93333		1	7.93333		1	10.8333		1	10.8333
1	17.7		1	9.46667		0	29.3333		0	29.3333
0	26.2667		1	14.5333		1	7.93333		1	7.93333
0	25.3667		0	25.3667		1	17.7		1	17.7
0	24.7667		0	24.7667		0	26.2667		0	26.2667
0	24.5333		0	24.5333		0	25.3667		0	25.3667
0	23.3		0	23.3		0	24.7667		0	24.7667
0	23		0	23		0	24.5333		0	24.5333
1	19.5		1	8.33333		0	23.3		0	23.3
0	19.7		0	19.7		0	23		0	23
0	19.4333		0	19.4333		1	19.5		1	19.5
0	18.8333		0	18.8333		0	19.7		0	19.7
0	20.4667		0	20.4667		0	19.4333		0	19.4333
0	17.7667		0	17.7667		0	18.8333		0	18.8333
1	10.1667		1	7.73333		0	18.6667		0	18.6667
1	14.2667		1	6.26667		0	20.4667		0	20.4667
0	15.8333		1	8.16667		0	17.7667		0	17.7667
						1	10.1667		1	10.1667
						1	14.2667		1	14.2667
						0	15.8333		0	15.8333

## Sheet: Supplementary Figure 1
Figure S1
Tumor ulceration (Before induction therapy)	Tumor ulceration (After induction therapy)
0	0
1	0
0	0
1	0
0	0
1	0
1	0
0	0
1	1
1	0
0	0
0	0
1	0
1	0
1	0
1	1
1	0
1	0
1	0
1	0
1	0
1	0
0	0
1	0
0	0
1	0
1	0
1	1
0	0
0	1
1	0
1	1
1	0
0	0
1	0
0	0
0	0
0	0
1	0
0	0
0	0
0	0
1	0
0	0
0	0
0	0

[truncated: 14 more sheets: Supplementary Figure 2, Supplementary Figure 3, Supplementary Figure 4, Supplementary Figure 5, Supplementary Figure 6, Supplementary Figure 7, Supplementary Figure 8, Supplementary Figure 9, Supplementary Figure 12, Supplementary Figure 13, Supplementary Figure 14, Supplementary Figure 15, Supplementary Figure 16, Supplementary Figure 17]
